# Supplementary material for: Comparative Analysis of Traditional Oriental Herbal Fruits as Potential Sources of Polyphenols and Minerals for Nutritional Supplements
Source: Molecules. 2023 Mar 16;28(6):2682. doi: 10.3390/molecules28062682 (PMC10058731; doi:10.3390/molecules28062682)
Supplement: Supplementary file 1 [file molecules-28-02682-s001.zip]

Archive with 1 entries (1 files):
- molecules-2215148-supplementary.pdf
